# Supplementary material for: Laterality, sexual dimorphism, and human vagal projectome heterogeneity shape neuromodulation to vagus nerve stimulation
Source: Commun Biol. 2024 Nov 19;7:1536. doi: 10.1038/s42003-024-07222-1 (PMC11576867; doi:10.1038/s42003-024-07222-1)
Supplement: Supplementary file 3 — Supplementary Data 1 [file 42003_2024_7222_MOESM3_ESM.xlsx]

## Sheet: Figure 1d
# of fascicles Cervical Left	# of fascicles Cervical Right
1	2
3	6
2	1
2	6
13	7
6	25
2	15
10	9
6	3
2	4
3	14
11	9
1	4
20	12
1	11
	34
	14
	1
	26
	24
	12

## Sheet: Figure 1e
Fascicle Area Cervical Left (*1000um2)	Fascicle Area Cervical Right (*1000um2)
235.977	384.607
189.762	410.494
159.263	49.7227
36.925	547.406
773.107	263.114
246.512	1020.68
793.059	427.659
929.386	342.101
902.251	807.571
941.814	602.014
47.0572	1251.97
707.882	1140.32
942.67	942.217
949.463	999.644
895.254	1070.42
	1468.87
	395.339
	1080.16
	1011.43
	1268.12
	1734.66

## Sheet: Figure 1f
Endoneurium Area Cervical Left (*1000um2)	Endoneurium Area Cervical Right (*1000um2)
181.941	247.844
155.409	337.004
140.846	40.3464
32.8875	469.971
694.116	230.625
210.059	853.726
726.228	342.564
739.773	279.34
723.559	706.824
802.532	520.447
39.6562	974.334
635.258	866.075
696.119	797.629
808.743	930.006
790.971	856.605
	1269.29
	359.066
	895.098
	885.162
	1098.7
	1542.27

## Sheet: Figure 1g
# of Fascicles Cervical Left	# of Fascicles Cervical Right
1	2
2	6
13	25
6	15
10	14
6	9
2	4
3	12
11	11
1	1
20	26
1	24

## Sheet: Figure 1h
Fascicle Area (*1000um2) Cervical Left	Fascicle Area (*1000um2) Cervical Right
235.977	384.607
36.925	547.406
773.107	1020.68
246.512	427.659
929.386	1251.97
902.251	1140.32
941.814	942.217
47.0572	999.644
707.882	1070.42
942.67	1080.16
949.463	1011.43
895.254	1268.12

## Sheet: Figure 1i
Endoneurium Area (*1000um2) Cervical Left	Endoneurium Area (*1000um2) Cervical Right
181.941	247.844
32.8875	469.971
694.116	853.726
210.059	342.564
739.773	974.334
723.559	866.075
802.532	797.629
39.6562	930.006
635.258	856.605
696.119	895.098
808.743	885.162
790.971	1098.7

## Sheet: Figure 1j
# of Fascicles Cervical Female	# of Fascicles Cervical Male
3	1
2	2
13	2
6	2
10	3
6	11
20	1
1	1
25	2
15	6
14	6
9	7
34	9
26	3
12	4
	4
	12
	11
	14
	1
	24

## Sheet: Figure 1k
# of fascicles Cervical Left Female	# of Fascicles Cervical Left Male
3	1
2	2
13	2
6	2
10	3
6	11
20	1
	1

## Sheet: Figure 1l
# of Fibers Cervical Right Female	# of Fibers Cervical Right Male
1	2
25	6
15	6
14	7
9	9
34	3
26	4
12	4
	12
	11
	14
	1
	24

## Sheet: Figure 2a
Circumference Cervical Left (*1000um2)	Circumference Cervical Right (*1000um2)
2.2557	1.25273
1.77074	2.14281
0.40756	1.82686
0.699499	0.875168
1.77778	0.260822
0.59237	0.993063
0.768515	1.23631
0.502556	0.867087
0.962095	0.907125
0.919055	0.946652
1.39811	0.311881
1.35921	0.979006
1.51633	0.916639
0.797125	0.237504
1.01351	0.256212
1.73131	1.8219
0.068058	0.873471
0.158288	0.210139
1.8354	1.43564
0.889684	0.277367
1.15938	0.189273
1.22562	1.83743
1.08522	0.28225
0.156094	1.25277
0.868705	0.927738
1.2662	1.39429
0.070195	1.23312
4.48596	0.435105
0.03832	1.23871
0.335164	0.155946
1.6241	0.159612
0.338699	0.641896
0.569545	0.861379
0.052241	0.783979
4.2944	1.57592
0.866445	0.308799
4.90516	1.24012
0.560879	1.52677
0.386605	0.982386
0.624465	0.659458
1.60511	0.101272
1.54708	0.615912
0.182409	0.364975
0.303822	0.358116
1.0116	1.7542
0.878346	0.378829
1.18157	1.17532
2.23523	0.983137
1.14955	1.59109
0.974719	0.77372
0.977356	0.727434
4.30186	0.066912
1.17412	0.183199
0.982847	0.078355
0.84351	0.07452
0.697875	0.074596
0.928573	1.37309
1.18659	1.26509
2.9469	1.23905
0.666985	0.590551
0.384572	0.089957
1.98927	1.52353
0.682657	0.364965
0.110863	0.765268
0.320646	0.497152
1.32155	0.551154
1.31441	0.411518
0.795544	4.4926
0.763246	3.6955
0.750596	0.157792
0.594756	0.108537
0.051867	0.639592
3.75096	0.160855
1.96887	2.21254
1.58793	0.466816
0.224957	5.08246
2.2647	0.273695
1.01624	0.164816
0.940804	3.05566
1.07418	3.26615
1.09126	0.83821
	0.404324
	0.196456
	1.0991
	0.168818
	0.544123
	0.929436
	0.174368
	1.05938
	2.04983
	2.45364
	1.60008
	1.44469
	0.274234
	1.23608
	1.23608
	1.01415
	1.27496
	1.62464
	1.06
	0.116489
	2.31958
	0.474475
	0.526454
	0.048006
	1.41999
	0.786009
	1.32333
	0.323462
	1.63357
	1.63314
	0.313081
	0.048961
	1.12174
	0.18372
	0.215425
	0.138311
	4.51304
	0.645069
	0.714073
	1.3708
	0.89427
	0.134728
	0.078353
	0.037994
	0.039996
	0.03648
	0.060103
	0.079409
	0.166527
	0.151187
	0.03228
	0.17351
	4.23538
	0.430945
	0.234588
	0.105716
	1.79156
	1.01186
	0.724733
	0.483619
	0.052598
	1.11315
	1.52428
	0.173479
	0.077576
	0.05602
	4.27668
	0.751327
	1.58972
	0.314018
	0.557325
	1.69007
	0.294852
	0.181025
	1.64077
	0.816241
	0.996545
	0.637866
	0.068348
	0.922752
	0.234991
	0.122547
	1.37564
	0.227615
	1.74014
	0.97454
	0.112484
	1.385
	0.066696
	0.70011
	1.1723
	1.14917
	1.26535
	0.633595
	1.67838
	0.135111
	0.371584
	0.146564
	1.04402
	1.66335
	1.60528
	0.796096
	0.193448
	0.122021
	0.176469
	0.135573
	1.16659
	1.40867
	1.60475
	0.303719
	1.83788
	0.123673
	0.121507
	0.113705
	0.086927
	1.46182
	0.929305
	0.819128
	0.245795
	1.28766
	1.45901
	0.388329
	0.17
	1.16636
	0.259892
	4.43161
	1.85262
	1.80379
	0.803324
	2.96237
	0.961274
	0.283034
	1.55024
	1.22529
	1.1014
	0.642441
	0.957001
	3.49888
	1.4589
	0.158327
	1.54871
	0.363327
	0.272645
	0.22536
	0.782337
	1.67032
	0.159717
	2.00985
	0.575911
	0.816905
	0.079964
	4.14449
	0.53802
	0.105409
	1.15114

[truncated: 11 more sheets: Figure 2b, Figure 2c, Figure 2d, Figure 2e, Figure 2f, Figure 2g, Figure 2h, Figure 2i, Figure 2j, Figure 2k, Figure 4o]
